# Supplementary material for: The influence of pregnancy on the pharmacokinetic properties of artemisinin combination therapy (ACT): a systematic review
Source: Malar J. 2016 Feb 18;15:99. doi: 10.1186/s12936-016-1160-6 (PMC4757991; doi:10.1186/s12936-016-1160-6)
Supplement: Supplementary file 4 — 10.1186/s12936-016-1160-6 Data sheet. This additional file shows the original data as extracted from the included studies. [file 12936_2016_1160_MOESM4_ESM.xlsx]

## Sheet: Artemether
General								Population														Pharmacokinetic outcome measurements
								# Women		Age			Weight (kg)			Estimated Gestational Age (weeks)		% 2nd trimester		% 3rd trimester		Total dose (mg/kg)			Cmax (ng/ml)			Cmax / dose (ng/ml/[mg/kg])			Tmax (h)			CL/F (liter/h)			CL/F (liter/h/kg)			V/F (liter)			V/F (liter/kg)			t1/2 (h)			AUC0-last (h*µg/ml)
Author (year)	Country (time period)	Type of study	Drug (dose)	Pharmocokinetic sampling	Drug quantification	Pharmacokinetic analytic methodology	Description	Pregnant	Non-pregnant	Pregnant	Non-pregnant	P value	Pregnant	Non-pregnant	P value	Pregnant	Non-pregnant	Pregnant	Non-pregnant	Pregnant	Non-pregnant	Pregnant	Non-pregnant	P value	Pregnant	Non-pregnant	P value	Pregnant	Non-pregnant	P value	Pregnant	Non-pregnant	P value	Pregnant	Non-pregnant	P value	Pregnant	Non-pregnant	P value	Pregnant	Non-pregnant	P value	Pregnant	Non-pregnant	P value	Pregnant	Non-pregnant	P value	Pregnant
Tarning (2012-2)	Uganda, Mbarara National Referral Hospital (MNRH) antenatal clinic (ANC) (march 2008-sep 2008)	Clinical trial	Artemether / Dihydroartemisinin (AL: 80mg artemether/480mg lumefantrine p.o. b.i.d. for 3 days) + 200 mL milk tea	2ml vb (0,0.25,0.5,0.75,1,1.25, 1.5,1.75,2,2.5,3,4,6,8,10h) after last dose	LC + MS/MS; RSD<5.4%; LLOQ=1.43ng/ml	Compartmental analysis & Non-compartimental analysis	Part of study conducted by Piola (2010); EGA>13wks; P.falciparum mixed/monoinfection (microscopy); NO: severe anemia, allergy to AL/quinine; parasitemia>250.000 parasites/µl; severe malaria	21	0	21 (16-35)			55 (49-88)			27 (13-36)						8.73 (5.46-9.80)			36.06 [5.78-145.7] Cmax (ng/mL/mg dose): 0.443 [0.0710-1.79]						1.27 [0.500-4.00]			753 [220-7381]			13.2 (3.21-130)			1750 [547-11045]						1.96 (0.590-4.01)
McGready (2006-2) (part)	Thailand, North Western border; Shoklo Malaria Research Unit (SMRU) (April 2004-Aug 2004)	Clinical trial	Artemether and lumefantrine (80mg artemether/480mg lumefantrine) b.i.d. for 3 days) with 250ml chocolate milk (7g fat)	2ml vb (before last dose, .05,1,2,4,6,8,12,24,48,72,96,120,144,168h after last dose)	Lumefantrine/desbutyl-l. SPE, LC with UV-detection LLOQ(lf)=24ng/mL; LLOQ(dbls)=21ng/mL Artemether/DHA LC-MS; LLOQ=0.5ng/mL	Non-compartmental analysis & compartmental analysis	Pregnant women (2nd and 3rd trimester) with uncomplicated falciparum malaria that recrudesced after 7 days of supervised quinine; Ht>25%	13	0	20 (14-42)			47 (41-57)			23 (13.1-38.0)		5		8		10.2 (8.4-11.7)			35 (14-104); Cmax (ng/mL/mg dose): 0.438 (0.175-1.30)						1 (0.5-2)						25.9 (6.0-162)						49.5 (22.0-373)			1.5 (1.2-7.2)
Tarning (2013)	Uganda, Mbarara National Referral Hospital (MNRH) antenatal clinic (ANC) (oct 2006-may 2009)	Clinical trial	Artemether / Dihydroartemisinin (AL: 80mg artemether/480mg lumefantrine p.o. b.i.d. for 3 days) + 200 mL milk tea	2ml vb (0,0.25,0.5,0.75,1,1.25, 1.5,1.75,2,2.5,3,4,6,8,10h) after last dose	LC + MS/MS; RSD<5.4%; LLOQ=1.43ng/ml	Non-compartimental analysis	All data for artemether and dihydroartemisinin are reported by Tarning 2012-2
[truncated: 36 more columns]

## Sheet: Lumefantrine
General								Population														Pharmacokinetic outcome measurements
								# women		Age			Weight			EGA (weeks)		% 2nd trimester		% 3rd trimester		Total dose (mg/kg)			Cmax (ng/ml)			Cmax / dose (ng/ml/[mg/kg])			Tmax (h)			CL/F (liter/h)			CL/F (liter/h/kg)			V/F (liter)			V/F (liter/kg)			t1/2 (h)			AUC0-last (h*µg/ml)
Author (year)	Country (time period)	Type of study	Drug (dose)	Pharmocokinetic sampling	Drug quantification	Pharmacokinetic analytic methodology	Description	Pregnant	Non-pregnant	Pregnant	Non-pregnant	P value	Pregnant	Non-pregnant	P value	Pregnant	Non-pregnant	Pregnant	Non-pregnant	Pregnant	Non-pregnant	Pregnant	Non-pregnant	P value	Pregnant	Non-pregnant	P value	Pregnant	Non-pregnant	P value	Pregnant	Non-pregnant	P value	Pregnant	Non-pregnant	P value	Pregnant	Non-pregnant	P value	Pregnant	Non-pregnant	P value	Pregnant	Non-pregnant	P value	Pregnant	Non-pregnant	P value	Pregnant
Tarning (2013)	Uganda, Mbarara National Referral Hospital (MNRH) antenatal clinic (ANC) (oct 2006-may 2009)	Clinical trial	Lumefantrine (AL: 80mg artemether/480mg lumefantrine p.o. b.i.d. for 3 days) + milk tea	2ml vb (0,4,8,12,24,28,36,40, 48,52,60,60.5,61,62,64,66,68,72,84,108,132,156,(168),180,204,228h) after first dose	LC with UV detection; RSD<9.99%; LLOQ=26ng/ml	Noncompartimental analysis	Part of study conducted by Piola (2010) EGA>13wks; P.falciparum mixed/monoinfection (microscopy); NO: severe anemia, allergy to AL/quinine; parasitemia>250.000 parasites/µl; severe malaria	26	17 (matched)	20 (18-38)	21 (18-29)		56 (44-74)	49 (40-63)		22.5 (16-38)		69.2%		30.8%		51.4 (38.9-65.5)	58.8 (45.7-72.0)	0.010	9.19 * 10^3 (0.485-22.4 * 10^3)	8.88 * 10^3 (4.50-17.0 * 10^3)	0.747				4.00 (0.0833-12.1)	6.00 (1.00-14.0)	0.032	4.40 (1.54-36.3)	4.63 (2.46-9.87)	0.828	0.0829 (0.0288-0.825)	0.0942 (0.0503-0.224)	0.377	414 (63.4-2,510)	421 (227-1,330)	0.450	6.90 (1.22-57.1)	7.65 (4.63-30.3)	0.148	53.5 (28.5-79.4)	65.7 (48.2-93.7)	0.003	632 (77.7-1,840)
Tarning (2009)	Thailand, North Western border; Shoklo Malaria Research Unit (SMRU) ( )	Clinical trial	Lumefantrine (AL: 80mg artemether/480mg lumefantrine p.o. b.i.d. for 3 days) + 200-250ml chocolate milk (6-7g fat)	db 0.2-0.3ml (finger pirck; baseline,0,72-96,96-144, 144-336h after initial drug admins.)	LC with UV-detection; LLQ-24ng/ml (higher for samples smaller than 0.25ml)	Best-fitted model: open two-compartment disposition model with first-order absorption and lag time	Symptomatic P. Falciparum malaria; second and third trimester of pregnancy; 15-42y; Part of study described by McGready (2008)	103		24 (15-42)			49 (35-65)			22.6 (13.1-39.0)						58.8 (44.3-82.3)												6.11 (95%CI=5.46-6.76)						Vc/F (liter) 20.2 (95%CI=10.47-36.03) Vp/F (liter) 160 (95%CI=134.68-193)			Q/F (liters/h): 1.82 (95%CI=1.5-2.17)
McGready (2006-2)	Thailand, North Western border; Shoklo Malaria Research Unit (SMRU) (April 2004-Aug 2004)	Clinical trial	Artemether and lumefantrine (80mg artemether/480mg lumefantrine) b.i.d. for 3 days) with 250ml chocolate milk (7g fat)	2ml vb (before last dose, .05,1,2,4,6,8,12,24,48,72,96,120,144,168h after last dose)	Lumefantrine/desbutyl-l. SPE, LC with UV-detection LLOQ(lf)=24ng/mL; LLOQ(dbls)=21ng/mL Artemether/DHA LC-MS; LLOQ=0.5ng/mL	Noncompartimental analysis & compartmental analysis	Pregnant women (2nd and 3rd trimester) with uncomplicated falciparum malaria that recrudesced after 7 days of supervised quinine; Ht>25% Nested into McGready 2008 study	13	0	20 (14-42)			47 (41-57)			23 (13.1-38.0)		5		8					Lumefantrine: 7340 (1590-15670) Desbutyl-lum: 89 (65-196)						Lumefantrine: 4 (0.5-8) Desbutyl-lum: 8 (0.5-12)															Lumefantrine: 68 (47-182) Desbutyl-lum: 137 (29-8614)
McGready (2008)	Thailand, North Western border; Shoklo Malaria Research Unit (SMRU) (April 2004-Aug 2006)	Clinical trial	Artemether and lumefantrine (80mg artemether/480mg lumefantrine) p.o. b.i.d. for 3 days) with 250ml chocolate milk (7g fat) Artesunate (2mg/kg) p.o. q.d. for 7 days	2mL vb on day 7				85
Piola (2010)	Uganda, Mbarara National Referral Hospital (MNRH) antenatal clinic (ANC) (oct 2006-may 2009)	Clinical trial	Lumefantrine (AL: 80mg artemether/480mg lumefantrine p.o. b.i.d. for 3 days) + milk tea Quinine (10mg/kg quinine sulphate p.o. t.i.d. for 7 days)Lumefantrine	2mL vb on day 7				total: 304 quinine: 152 AL: 152 (97 available for day 7 lum conc.)
[truncated: 36 more columns]

## Sheet: Artesunate
General								Population														Pharmacokinetic outcome measurements
								# women		age			weight			EGA (weeks)		% 2nd trimester		% 3rd trimester		Total dose (mg/kg)			Cmax (ng/ml)			Cmax / dose (ng/ml/[mg/kg])			Tmax (h)			CL/F (liter/h)			CL/F (liter/h/kg)			V/F (liter)			V/F (liter/kg)			t1/2 (h)			AUC0-last (h*µg/ml)
Author (year)	Country (time period)	Type of study	Drug (dose)	Pharmocokinetic sampling	Drug quantification	Pharmacokinetic analytic methodology	Description	Pregnant	Non-pregnant	Pregnant	Non-pregnant	P value	Pregnant	Non-pregnant	P value	Pregnant	Non-pregnant	Pregnant	Non-pregnant	Pregnant	Non-pregnant	Pregnant	Non-pregnant	P value	Pregnant	Non-pregnant	P value	Pregnant	Non-pregnant	P value	Pregnant	Non-pregnant	P value	Pregnant	Non-pregnant	P value	Pregnant	Non-pregnant	P value	Pregnant	Non-pregnant	P value	Pregnant	Non-pregnant	P value	Pregnant	Non-pregnant	P value	Pregnant
McGready (2012)	Thailand, North Western border; Shoklo Malaria Research Unit (SMRU) (april 2008-march 2009)	Subsequentially assigned crossover treatment study	Group 1 (n=10) i.v. artesunate (4mg/kg) on day 0; oral artesunate (4mg/kg q.d.) on day 1-6 Group 2 (n=10) oral artesunate (4mg/kg) on day 0; i.v. artesunate (4mg/kg) on day 1, oral artesunate (4mg/kg q.d.) on day 2-6	2ml vb: Group 1 (day 0): baseline, 5min, 0.25,0.5,1,2,3,4,6h (day 1): baseline, 0.25,0.5,1,1.5,2,3,4,6h (day 2-6): baseline, 1,2,4h Group 2 (day 0): baseline, 0.25,0.5,1,1.5,2,3,4,6h (day 1: baseline, 5min, 0.25,0.5,1,2,3,4,6h (day 2-6): baseline, 1,2,4h	LC + MS/MS; LLOQ=1.2ng/ml for ARS; LLOQ=2.0ng/ml for DHA	Noncompartimental analysis	second and third trimesters; acute uncomplicated falciparum malaria; NO: anaemia (Ht<25%); crossover study in which pregnant women (n=20) are there own control post partum (n=14)	Group 1 n=10 Group 2 n=10 Total n=20	Group 1 n= Group 2 n= Total n=14	Group 1 24 (17-40) Group 2 32 (22-40)	idem		Group 1 48 (40-59) Group 2 50 (40-64) Total 48.0 (40.0-64.0)	Total 46.5 (37.0-52.0)	0.011	Group 1 24.8 (17.1-33.5) Group 2 25.5 (14.0-37.4))	-	Group 1 60% Group 2 50%	-	Group 1 40% Group 2 50%	-	ARS i.v. 4.00 (3.33-4.05) p.o. 3.99 (3.87-4.09) DHA i.v. 2.96 (2.47-3.00) p.o. 2.96 (2.87-3.03)	ARS i.v. 4.00 (3.96-4.05) p.o. 3.99 (3.85-4.33) DHA i.v. 2.96 (2.93-3.00) p.o. 2.96 (2.85-3.21)	ARS i.v. 0.232 p.o. 0.972 DHA i.v. 0.232 p.o. 0.972	ARS i.v. (C0) 15,700 (3,860-28,700) p.o. 212 (30-1240) DHA i.v. (C0) 3,210 (1,570-4,360) p.o. 1,040 (635-2,110)	ARS i.v. (C0) 12,200 (5,490-23,900) p.o. 119 (35-326) DHA i.v. (C0) 2,930 (856-3,980) p.o. 915 (384-2,090)	ARS i.v. 0.975 p.o. 0.055 DHA i.v. 0.272 p.o. 0.133	ARS i.v. (C0 / dose) 3,910 (976-7,110) p.o. 52.9 (7.8-310.0) DHA i.v. 1,110 (535-1,450) p.o. 351 (219-712)	ARS i.v. 3,070 (1,390-5,900) p.o. 30.9 (8.9-80.4) DHA i.v. 984 (292-1,340) p.o. 307 (133-652)	ARS i.v. 0.925 p.o. 0.033 DHA i.v. 0.246 p.o. 0.152	ARS p.o. 1.00 (0.22-1.55) DHA p.o. 1.50 (0.50-3.05)	ARS p.o. 1.00 (0.25-2.00) DHA p.o. 1.50 (0.50-3.00)	ARS p.o. 0.140 DHA p.o. 0.527	ARS i.v. (CL) 196.0 (101.0-410.0) p.o. 877 (545-1,540) DHA i.v. (CL) 60.6 (32.8-107.0) p.o. 75.8 (35.3-128)	ARS i.v. (CL) 213.0 (81.5-467.0) p.o. 1,640 (792-3,940) DHA i.v. (CL) 61.9 (35.3-99.7) p.o. 89.8 (55.1-128)	ARS i.v. 0.730 p.o. 0.002 DHA i.v. 0.925 p.o. 0.039	ARS i.v. (CL) 4.19 (2.29-10.20) p.o. 17.8 (10.3-34.2) DHA i.v. (CL) 1.20 (0.683-2.14) p.o. 1.53 (0.88-2.57)	ARS i.v. (CL) 5.05 (2.20-9.93) p.o. 37.8 (18.4-82.1) DHA i.v. 1.35 (0.905-1.99) p.o. 1.91 (1.38-2.85)	ARS i.v. 0.551 p.o. 0.002 DHA i.v. 0.470 p.o. 0.013	ARS i.v. (V) 35.6 (17.0-208.0) p.o. 503 (102-5,420) DHA i.v. (V) 87.5 (40.5-196.0) p.o. 94 (50-295)	ARS i.v. (V) 53.3 (22.3-94.6) p.o. 643 (173-1,810) DHA i.v. (V) 108 (44.9-225.0) p.o. 137 (57-196)	ARS i.v. 0.594 p.o. 0.087 DHA i.v. 0.300 p.o. 0.033	ARS i.v. (V) 0.76 (0.39-4.15) p.o. 10.2 (2.03-113.0) DHA i.v. (V) 1.76 (0.84-3.92) p.o. 1.91 (1.13-5.91)	ARS i.v. (V) 1.18 (0.46-1.89) p.o. 13.1 (4.67-40.1) DHA i.v. (V) 2.37 (1.15-4.51) p.o. 2.87 (1.45-4.17)	ARS i.v. 0.594 p.o. 0.087 DHA i.v. 0.124 p.o. 0.033	ARS i.v. 0.12 (0.11-0.61) p.o. 0.35 (0.10-4.32) DHA i.v. 1.03 (0.65-1.46) p.o. 0.86 (0.67-1.59)	ARS i.v. 0.13 (0.11-0.42) p.o. 0.24 (0.13-0.62) DHA i.v. 1.15 (0.88-1.57) p.o. 1.02 (0.71-1.30)	ARS i.v. 0.730 p.o. 0.916 DHA i.v. 0.074 p.o. 0.279
Morris (2011)	Democratic Republic of Congo (DRC), Kinshasa; Kingasani Maternity Clinic (May 2007-Nov 2008)		Artesunate (200mg p.o.) on day 0, 1725mg SP on day 1	5mL vb (baseline, 0.25,0.5,0.75,1,1.5,2,3,4,6,8h)	LC + MS; LLQ=1ng/mL for AS and DHA,	Pregnant/Non-pregnant First-order absorption, one-compartment model, mixed zero-order, lagged first-order absorption Postpartum none of the structural models assessed provided adequate predictive power	second (22-26wks) and third (32-36wks) trimester; 18-40y; asymptomatic Plasmodium falciparum parasitaemia (200-300,000 p/µL), HIV-, Ht>30% Onderdeel van zelfde studie als Onyamboko (2011)	26	25																									All DHA 88.5 (60-117) Pregnant DHA 91						All DHA 231.5 Pregnant DHA 91.4 (78.5-109)						DHA 0.75h	DHA 0.98h
Onyamboko (2011)	Democratic Republic of Congo (DRC), Kinshasa; Kingasani Maternity Clinic (May 2007-Nov 2008)		Artesunate (200mg p.o.) on day 0, 1725mg SP on day 1	5mL vb (baseline, 0.25,0.5,0.75,1,1.5,2,3,4,6,8h) blood for malaria smears (baseline, 12,24,30,36,42,48h, 7,14,28d)	LC + MS; LLQ=1ng/mL for AS and DHA,	Noncompartimental analysis	second (22-26wks) and third (32-36wks) trimester; 18-40y; asymptomatic Plasmodium falciparum parasitaemia (200-300,000 p/µL), HIV-, Ht>30% Onderdeel van zelfde studie als Morris (2011)	26	25	24.2 (4.4)	24.8 (5.5)	0.79	Total not mentioned; 22-26wks 55.5 (8.3) 32-36wks 63.0 (7.2)	55.2 (10.6)	-	Total not mentioned; 22-26wks 22.4 (0.8) 32-36wks 33.2 (1.4)	-	50% (13)		50% (13)		3.17 (3.08-4.00)	3.86 (3.39-4.17)	0.061	904.6 (363.9-2541.9)	Post-partum (3 mnths) 979.5 (414.5-2246.3) Non-pregnant controls 1284.7 (539.8-3259.4)	Ante vs Post 0.89 Ante vs Non 0.24 Post vs Non 0.090	-	-	-	1.5 (0.25-6.00)	Post-partum (3 mnths) 1.5 (0.50-4.00) Non-pregnant controls 1.52 (0.50-4.03)	Ante vs Post 0.95 Ante vs Non 0.57 Post vs Non 0.34	85.5 (36.2-142.9)	Post-partum (3 mnths) 69.7 (36.5-113.0) Non-pregnant controls 53.1 (23.2-118.8)	Ante vs Post 0.0035 Ante vs Non 0.0018 Post vs Non 0.021	1.39 (0.75-2.46)	Post-partum (3 mnths) 1.26 (0.63-2.32) Non-pregnant controls 1.07 (0.53-1.89)	Ante vs Post 0.033 Ante vs Non 0.0025 Post vs Non 0.011	157.4 (59.9-335.9)	Post-partum (3 mnths) 158.3 (66.0-332.7) Non-pregnant controls 128.2 (38.5-400.1)	Ante vs Post 0.82 Ante vs Non 0.098 Post vs Non 0.071	2.84 (1.25-5.33)	Post-partum (3 mnths) 3.00 (1.55-5.37) Non-pregnant controls 2.45 (0.78-6.56)	Ante vs Post 0.54 Ante vs Non 0.17 Post vs Non 0.083	1.28 (0.83-2.71)	Post-partum (3 mnths) 1.63 (0.92-2.18) Non-pregnant controls 1.41 (0.86-6.55)	Ante vs Post 0.021 Ante vs Non 0.28 Post vs Non 0.27
McGready (2006-1)	Thailand, North Western border; Shoklo Malaria Research Unit (SMRU) (Oct 2000-July 2001)		Artesunate and DHA (4mg/kg artesunate + 20mg/kg atovaquone + 8mg/kg proguanil q.d. for 3 days) with 200ml chocolate milk (8%fat) Literature (Newton 2000): artesunate (2mg/kg p.o.)	2ml vb (before 3rd dose, 0.5,1,2,4,6,8,12,24,48,72,96,120,144,168h after third dose)	LC-MS method; LLOQ=5ng/ml	Noncompartimental analysis & Population one-compartment pharmacokinetic model Newton (2000): compartmental model	Pregnant women with recrudent uncomplicated falciparum or mixed infection after 7-day quinine treatment; 2nd and 3rd trimester, Ht>25%	24	Literature (Newton 2000): 20	20 (16-35)	Literature (Newton 2000): 27 (18-41)		50 (41-60)	Literature (Newton 2000): 53 (41-64)		28.5 (19.2-35.8)		45.8% (11)		54.2% (13)		12 (=3d*4mg/kg)			DHA 251 (42-2,262)	Literature (Newton 2000): 1,052 (95%CI=817-2,853)					DHA 2 (1-4)	Literature (Newton 2000): 0.75 (0.50-1.00)					DHA 4.0 (0.8-20.7)	Literature (Newton 2000) 1.50 (95%CI=0.75-2.24)					DHA 3.4 (0.9-60.7)	Literature (Newton 2000) 1.49 (95%CI=0.68-1.69)		DHA 1.0 (0.6-2.4)	Literature (Newton 2000) 0.65 (95%CI=0.47-0.68)
Valea (2014)	Burkina Faso; Nanoro Hospital (Sept 2008-Jan 2009)		Mefloquine + Artesunate (8mg/kg mefloquine + 3.6mg/kg artesunate) q.d. for 3 days (after food)	Mefloquine/carboxymefloquine 2ml vb (before first dose, 4,8,24,28,48,49,50,52,56,60,72h after first dose and 5,7,10,14,21,28,35,42,49,56days after first dose) Artesunate/DHA 2ml vb (before first dose, 0.25,0.5,1,2,3,4,5,6,8,10,12h after first dose)	LC-MS/MS method; LLQ10ng/mL for mefloquine and 200ng/mL for carboxymefloquine	Noncompartimental analysis	2nd and 3rd trimester of pregnancy; uncomplicated P. Falciparum monoinfection (<50000 parasites/µL); non-pregnant women were matched (age +/- 20y)	24	23	23.6 (6.1)	27.0 (8.9)		52.0 (46.0-69.5)	53.0 (46.5-70.0)	0.8312							3.9 (2.9-4.4)	3.8 (2.9-4.3)	0.8312	94.2 (8.6-455)	62.9 (12.9-151)	0.0847	25.9 (2.24-125)	16.6 (3.42-35.1)	0.0738	1.0 (0.3-4.0)	1.00 (0.5-3.0)	0.7217	2250 (390-6180)	3180 (1860-6290)	0.0390	39.5 (7.1-119)	60.0 (34.5-131)	0.0300	1010 (252-20200)	1410 (700-13800)	0.0773	19.3 (4.58-389)	26.0 (12.5-259)	0.1013	0.3 (0.2-2.3)	0.4 (0.2-1.7)	0.9322	83.7 (11.4-512)
[truncated: 36 more columns]

## Sheet: Amodiaquine
General								Population														Pharmacokinetic outcome measurements
								# women		age			weight			EGA (weeks)		% 2nd trimester		% 3rd trimester		Total dose (mg/kg)			Cmax (ng/ml)			Cmax / dose (ng/ml/[mg/kg])			Tmax (h)			CL/F (liter/h)			CL/F (liter/h/kg)			V/F (liter)			V/F (liter/kg)			t1/2 (h)			AUC0-last (h*µg/ml)
Author (year)	Country (time period)	Type of study	Drug (dose)	Pharmocokinetic sampling	Drug quantification	Pharmacokinetic analytic methodology	Description	Pregnant	Non-pregnant	Pregnant	Non-pregnant	P value	Pregnant	Non-pregnant	P value	Pregnant	Non-pregnant	Pregnant	Non-pregnant	Pregnant	Non-pregnant	Pregnant	Non-pregnant	P value	Pregnant	Non-pregnant	P value	Pregnant	Non-pregnant	P value	Pregnant	Non-pregnant	P value	Pregnant	Non-pregnant	P value	Pregnant	Non-pregnant	P value	Pregnant	Non-pregnant	P value	Pregnant	Non-pregnant	P value	Pregnant	Non-pregnant	P value	Pregnant
Tarning (2012-3)	Thailand, North Western border; Shoklo Malaria Research Unit (SMRU) (Octl 2007-May 2008)	Clinical trial	Amodiaquine (10mg/kg) p.o. q.d. for 3 days	2ml vb (baseline, 4,24,28,48,48.5,49,50,51,52,54,56,58,72h, day 4,5,7,14,21,28,35,42	LC-MS/MS; LLOQ: 1 ng/ml for AQ and 2 ng/ml for DEAQ	Compartmental analysis (lagged first-order absorption with a two-compartment disposition model followed by a three-compartment disposition of desethylamodiaquine)	pregnant women with acute P. vivax monoinfection (minimum parasitimia > 80/µL Post partum women were sampled at a median (range) of 99 (84-173) days post partum. Same study as Rijken 2011-1	27	19 (same women post partum)	23 (16-39)	23 (18-35)		49 (37-68)	44 (38-57)		27.6 (13.0-37.4)									Amodiaquine 30.3 (17.9-54.5) Desethylamo. 349 (221-478)	Amodiaquine 29.4 (16.1-50.7) Desethylamo. 362 (253-544)					Amodiaquine 1.47 (0.938-2.54) Desethylamo. 2.71 (1.66-4.72)	Amodiaquine 1.78 (1.12-2.55) Desethylamo. 3.12 (2.13-4.13)														Amodiaquine 18.4 (11.1-27.1) Desethylamo. 12.3 (9.33-23.3)	Amodiaquine 14.6 (11.4-22.8) Desethylamo. 12.6 (8.46-15.8)		Amodiaquine (0-5d) 0.608 (0.350-0.890) Desethylamo. (0-60d) 37.1 (19.0-69.9)
Rijken (2011-1)	Thailand, North Western border; Shoklo Malaria Research Unit (SMRU) (Octl 2007-May 2008)	Clinical trial	Amodiaquine (10mg/kg) p.o. q.d. for 3 days	2ml vb (baseline, 4,24,28,48,48.5,49,50,51,52,54,56,58,72h, day 4,5,7,14,21,28,35,42	LC-MS/MS; LLOQ: 1 ng/ml for AQ and 2 ng/ml for DEAQ	Noncompartmental analysis	pregnant women with acute P. vivax monoinfection (minimum parasitimia > 80/µL Post partum women were sampled at a median (ragne) of 99 (84-173) days post partum. Same study as Tarning 2012-3	28 (24 completed the pharmacokinetic sampling)	18 (same women post partum)	23 (18-39)	26 (18-35)		49.0 (37.0-68.0)	44.5 (38.0-57.0)	sig	26.8 (13.2-35.5)						Amodiaquine 29.9 (28.0-32.0) Desethylamo. 28.0 (26.2-35.0)	Amodiaquine 30.2 (28.0-32.1) Desethylamo. 28.3 (26.2-30.1)	Amo 0.407 Desam. 0.896	Amodiaquine 30.5 (15.7-53.1) Desethylamo. 396 (262-675)	Amodiaquine 29.7 (15.3-59.3) With P.vivax (n=6) Without P.vivax (n=12) Desethylamo. 462 (329-828) With P.vivax (n=6) Without P.vivax (n=12)	Amo 0.913 With vs Without P.vivax post partum: p=0.426 Desam. 0.019 With vs Without P.vivax post partum: p=0.242				Amodiaquine 1.46 (0.500-4.00) Desethylamo. 3.00 (2.00-4.00)	Amodiaquine 2.00 (1.00-3.00) Desethylamo. 3.00 (2.00-4.00)	Amo 0.493 Desam. 0.265	Amodiaquine 2380 (1480-4470) Desethylamo. 34.1 (17.7-78.6)	Amodiaquine 2140 (1580-4210) Desethylamo. 29.9 (19.3-64.3)	Amo 0.711 Desam. 0.071	Amodiaquine 48.8 (29.0-97.1) Desethylamo. 0.736 (0.260-1.51)	Amodiaquine 52.8 (35.8-82.6) Desethylamo. 0.707 (0.429-1.26)	Amo 0.472 Desam. 0.557	Amodiaquine 46,200 (22,300-106,000) Desethylamo. 12,400 (6,630-40,400)	Amodiaquine 41,200 (21,800-73,200) Desethylamo. 10,900 (7,030-18,700)	Amo 0.811 Desam. 0.064	Amodiaquine 1,010 (474-2,070) Desethylamo. 252 (109-986)	Amodiaquine 886 (504-1,630) Desethylamo. 249 (156-361)	Amo 0.711 Desam. 0.286	Amodiaquine 12.4 (6.43-49.5) Desethylamo. 10.0 (5.18-52.7)	Amodiaquine 11.9 (8.53-23.6) Desethylamo. 10.1 (5.89-19.1)	Amo 0.679 Desam. 0.396	Amodiaquine 0.576 (0.293-0.975) Desethylamo. 36.5 (17.7-69.8)
[truncated: 36 more columns]

## Sheet: SP
General								Population															Pharmacokinetic outcome measurements
								# women		age			weight			EGA (weeks)			% 2nd trimester		% 3rd trimester		Total dose (mg/kg)			Cmax (µg/ml)			Cmax / dose (ng/ml/[mg/kg])			Tmax (h)			CL/F (ml/h)			CL/F (ml/day/kg)			V/F (liter)			V/F (ml/kg)			t1/2 (days)
Author (year)	Country (time period)	Type of study	Drug (dose)	Pharmocokinetic sampling	Drug quantification	Pharmacokinetic analytic methodology	Description	Pregnant	Non-pregnant	Pregnant	Non-pregnant	P value	Pregnant	Non-pregnant	P value	Pregnant	Non-pregnant	P value	Pregnant	Non-pregnant	Pregnant	Non-pregnant	Pregnant	Non-pregnant	P value	Pregnant	Non-pregnant	P value	Pregnant	Non-pregnant	P value	Pregnant	Non-pregnant	P value	Pregnant	Non-pregnant	P value	Pregnant	Non-pregnant	P value	Pregnant	Non-pregnant	P value	Pregnant	Non-pregnant	P value	Pregnant	Non-pregnant	P value
Nyunt (2010)	Mali, Mozambique, Sudan, Zambia	Prospective, self-matched, multicenter study	Sulfadoxine-Pyrimethamine (1500/75mg) once	vb Mali and Zambia (before first dose, 3,6,12h, 1,3,7,14,21,28d after dosing) Mozambique and Sudan (before first dose, 1,2,3,7,14,21,28d after dosing)	LC-MS/MS LLOQ=10µg/ml for sulfadoxine and 10 ng/ml for pyrimethamine	Compartmental analysis	IPTp pregnant women18-45y, EGA 15-36w, Hb>8g/dL, no falciparum parasitaemia Postpartum = > 6 after delivery Whole blood concentrations	98	77	26 (23-32)			61 (56-67)	59.4 (53.3-67)		28 (24-29)			44 (45%)				1.2 (1.1-1.3)	1.3 (1.1-1.4)		Sulphadoxine: 80.6 (67.5-87.9) Pyrimethamine: 0.382 (0.283-0.480)	Sulphadoxine: 59.7 (50.1-70.6) Pyrimethamine: 0.2686 (0.174-0.231)	Sulphadoxine: p=0.001 Pyrimethamine: p<0.0001										Sulphadoxine: 28.2 (22.3-34.2) Pyrimethamine: 630 (405-913)	Sulphadoxine: 28.0 (24.5-33.9) Pyrimethamine: 1,415 (1,090-1,719)	Sulphadoxine: p=0.035 Pyrimethamine: p<0.0001				Sulphadoxine: 285 (249-359) Pyrimethamine: 2,874 (2,316-4,010)	Sulphadoxine: 410 (353-491) Pyrimethamine: 4,770 (3,730-5,943)	Sulphadoxine: p=0.001 Pyrimethamine: p=0.484	Sulphadoxine: 7.4 (6.1-8.6) Pyrimethamine: 3.3 (2.5-4.1)	Sulphadoxine: 9,9 (8.7-11.1) Pyrimethamine: 2.5 (2-3.1)	Sulphadoxine: Pyrimethamine: p=0.003
Karunajeewa (2009)	Papua New Guinee, Madang Province, Alexishafen Health Centre (Feb 2006-July 2006)	Clinical trail	Sulfadoxine-Pyrimethamine (1500/75mg) once + Chloroquin (1350mg p.o. q.d. for 3 days)	3ml vb (before first dose, 1,2,4,6,12,18,24,30,48,72h, 7,10,14,28,42d after dosing)	HPLC	Compartmental analysis	Intermittent presumptive treatment (IPTp); second and third trimester; no severe malaria;	30	30	26.0 (50.9)	25.5 (8.9)	0.8	54.0 (6.4)	51.8 (5.5)	0.16	22 (20-28)			23 (77%)		7 (23%)														Sulfadoxine: 50 (43-53) N-acetylsulf.: 567 (483-603) Pyrimethamine: 1040 (901-1383)	Sulfadoxine: 30 (26-35) N-acetylsulf.: 338 (295-397) Pyrimethamine: 707 (571-875)	Sulfadoxine: <0.001 N-acetylsulf.: <0.001 Pyrimethamine: <0.001				Sulfadoxine: Vc/F (liters) 12.3 (11.1-13.9) Vp/F (liters) 0.86 (0.79-0.91) Vss/F (liters) 13.1 (11.9-15.0) N-acetylsulf.: 3.3 (3.0-3.4) Pyrimethamine: Vc/F (liters) 174.2 (148.8-232.1) Vp/F (liters) 184.3 (154.7-222.6) Vss/F (liters) 381.6 (301.5-434.9)	Sulfadoxine: Vc/F (liters) 10.6 (9,9-11.9) Vp/F (liters) 0.81 (0.75-0.88) Vss/F (liters) 11.5 (10.7-12.8) N-acetylsulf.: 3.1 (2.8-3.3) Pyrimethamine: Vc/F (liters) 108 (96.6-117.8) Vp/F (liters) 67.4 (53.9-82.3) Vss/F (liters) 175.9 (150.9-200.1)	Sulfadoxine: Vc/F (liters) 0.003 Vp/F (liters) 0.136 Vss/F (liters) 0.002 N-acetylsulf.: 0.136 Pyrimethamine: Vc/F (liters) <0.001 Vp/F (liters) <0.001 Vss/F (liters) <0.001				Sulfadoxine: t1/2β 173.5 (162.3-182.6) h t1/2α 103.5 (93.3-108.7) h N-acetylsulf.: 4.1 (3.5-4.5) h Pyrimethamine t1/2β 450.1 (349.1-500.3) t1/2α 75.1 (60.9-84.5)	Sulfadoxine: t1/2β 200.5 (176.8-222.4) h t1/2α 110.8 (103.9-117.4) h N-acetylsulf.: 6.5 (5.0-7.7) h Pyrimethamine: t1/2β 237.3 (211.3-261.9) t1/2α 51.9 (43.7-56.6)	Sulfadoxine: t1/2β <0.001 t1/2α 0.013 N-acetylsulf.: <0.001 Pyrimethamine t1//2β <0.001 t1/2α <0.001
Green (2007)	Kenya, Kisumu, New Nyanza Provincial Hospital (1999-2000)	Clinical trail	Sulfadoxine-Pyrimethamine (1500/75mg) once	1,5ml vb (before first dose, 6,24,48,72,96,120, 240h after first dose)	HPLC	Compartmental analysis (one compartment model)	Whole blood concentrations Primi- and secundigravid women iwht uncomplicated singleton pregnancy of 16-28 weeks of gestation without symptomatic malaria, Hb>8g/dL, no concomitant diseases	Total 33 HIV+ 16 HIV- 17	Total 11 HIV+ 6 HIV- 5	20 (15-30)		No sig diff between HIV+ and HIV-	61.4 (47.2-71.0)		No sig diff between HIV+ and HIV-	24 (16-28)		No sig diff between HIV+ and HIV-																	Sulfadoxine: 65.9 (47.8-91.6) Pyrimethamine: 2162 (1848-2854)	Sulfadoxine: 36.9 (35.3-47.3) Pyrimethamine: 1789 (1628-2930)	Sulfadoxine: p<0.001 Pyrimethamine: Not sig	Sulfadoxine: 1.01 (0.82-1.61) mL/h/kg = 24.2 (19.7-38.6) ml/day/kg Pyrimethamine: 37.1 (29.7-45.8) mL/h/kg = 890 (713-1099) ml/day/kg	Not available		Sulfadoxine: 15.0 (12.1-16.0) Pyrimethamine: 309 (245-372)	Sulfadoxine: 13.2 (12.6-16.3) Pyrimethamine: 329 (253-475)	Sulfadoxine: Not sig Pyrimethamine: Not sig	Sulfadoxine: 0.24 (0.021-0.27) Pyrimethamine: 4.92 (4.24-6.00)	Not available		Sulfadoxine: 148 (121-193) h = 6.2 (5.0-8.0) d Pyrimethamine: 95 (80-119) = 4.0 (3.3-5.0)	Sulfadoxine: 256 (231-381) h = 10.7 (9.6-15.9) d Pyrimethamine: 102 (69-195) = 4.3 (2.9-8.1)	Sulfadoxine: p<0.001 Pyrimethamine: Not sig
[truncated: 37 more columns]

## Sheet: Mefloquine
General								Population														Pharmacokinetic outcome measurements
								# women		age			weight			EGA (weeks)		% 2nd trimester		% 3rd trimester		Total dose (mg/kg)			Cmax (ng/ml)			Cmax / dose (ng/ml/[mg/kg])			Tmax (h)			CL/F (liter/h)			CL/F (liter/h/kg)			V/F (liter)			V/F (liter/kg)			t1/2 (h)			AUC0-last (h*µg/ml)
Author (year)	Country (time period)	Type of study	Drug (dose)	Pharmocokinetic sampling	Drug quantification	Pharmacokinetic analytic methodology	Description	Pregnant	Non-pregnant	Pregnant	Non-pregnant	P value	Pregnant	Non-pregnant	P value	Pregnant	Non-pregnant	Pregnant	Non-pregnant	Pregnant	Non-pregnant	Pregnant	Non-pregnant	P value	Pregnant	Non-pregnant	P value	Pregnant	Non-pregnant	P value	Pregnant	Non-pregnant	P value	Pregnant	Non-pregnant	P value	Pregnant	Non-pregnant	P value	Pregnant	Non-pregnant	P value	Pregnant	Non-pregnant	P value	Pregnant	Non-pregnant	P value	Pregnant
Na Bangchang (1994)	Thailand, Kanchanaburi, Paholpolpayuhasena Hospital (pregnant women) & Bangkok, Bangkok Hospital for Tropical Diseases (non-pregnant patiënts) (Sept 1986-June 1988)	Clinical trial	Mefloquine (15mg/kg)	4ml vb Pregnant 0.5,1,2,3,4,5,6,8,10,12,24,48h, dayly until discharge, after that weekly intervals (if possible) Non-pregnant 0.5,1,2,4,6,8,10,12,16,18,20,24,28,36,48h and 3,4,7,14d	HPLC; LLOQ=50ng/mL	Compartmental analysis (one-compartment open model)	Whole blood mefloquine concentrations 2 women in first trimester, 7 in third trimester falciparum malaria (parasitaemia < 5%)	9	8	16-33	16-38		50.8 (8.1)	44.0 (6.0)	Sig							Pregnant + Non-pregnant 15 (13-19)			1,257 (650-1,584)	1,617 (1,051-3,111)	p=0.015				19.5 (6.1-68.2)	14.2 (5.4-19.5)	0.097				0.78 (0.45-1.80) mL/min/kg = 0.047 (0.027-0.11) l/h/kg	0.71 (0.41-2.26) = 0.043 (0.025-0.14)	Not sig				10.8 (8.3 -26.1)	10.0 (4.8-13.9)	p=0.046	7.2 (2.8-12.9) days = 173 (67-310) h	8.1 (2.3-11.1) days = 194 (55-266) h	Not sig
Valea (2014)	Burkina Faso, Nanoro Hospital (Sept 2008-Jan 2009)	Clinical trial	Mefloquine + Artesunate (8mg/kg mefloquine + 3.6mg/kg artesunate) q.d. for 3 days (after food)	Mefloquine/carboxymefloquine 2ml vb (before first dose, 4,8,24,28,48,49,50,52,56,60,72h after first dose and 5,7,10,14,21,28,35,42,49,56days after first dose) Artesunate/DHA 2ml vb (before first dose, 0.25,0.5,1,2,3,4,5,6,8,10,12h after first dose)	LC-MS/MS method; LLQ10ng/mL for mefloquine and 200ng/mL for carboxymefloquine	Noncompartimental analysis	2nd and 3rd trimester of pregnancy; uncomplicated P. Falciparum monoinfection (<50000 parasites/µL); non-pregnant women were matched (age +/- 20y)	24	24	23.6 (6.1)	27.0 (8.9)		52.0 (46-69.5)	(52.8 (46.5-70.0)	0.973			50% (12)		50% (12)		Mefloquine 25.4 (18.99-28.70)	Mefloquine 25.1 (18.86-29.33)	Mefloquine 0.693	Mefloquine 1558 (625-2475) Carboxymef. 806 (432-1619)	Mefloquine 1392 (660-1884) Carboxymef 1616 (914-2912)	Mefloquine 0.283 Carboxymef <0.001	Mefloquine 59.3 (24.38-105.90) Carboxymef 34.4 (18.3-65.0)	Mefloquine 57.5 (25.25-78.00) Carboxymef 64.3 (34.9-103.7)	Mefloquine 0.336 Carboxymef <0.001	Mefloquine 56.0 (50-240) Carboxymef 240 (120-504)	Mefloquine 60.0 (49-240) Carboxymef 240 (120-504)	Mefloquine 0.306 Carboxymef 0.080	Mefloquine 2.0 (0.93-3.94) Carboxymef 1.8 (0.7-3.9)	Mefloquine 2.4 (1.24-5.27) Carboxymef 0.9 (0.4-1.3)	Mefloquine 0.059 Carboxymef <0.001	Mefloquine 0.04 (0.016-0.076) Carboxymef 0.04 (0.02-0.07)	Mefloquine 0.04 (0.024-0.108) Carboxymef 0.02 (0.01-0.03)	Mefloquine 0.083 Carboxymef <0.001	Mefloquine 1036.0 (489.9-2201.0) Carboxymef 1316.0 (502.4-2179.0)	Mefloquine 948.7 (674.1-2195.0) Carboxymef 537.3 (348.1-1438.0)	Mefloquine 0.534 Carboxymef <0.001	Mefloquine 21.0 (8.67-42.73) Carboxymef 24.2 (9.3-38.6)	Mefloquine 17.3 (12.49-38.98) Carboxymef 10.3 (5.5-28.5)	Mefloquine 0.655 Carboxymef <0.001	Mefloquine 390.2 (177.6-570.6) Carboxymef 466.5 (355.8-765.6)	Mefloquine 289.2 (200.0-394.7) Carboxymef 486.2 (276.3-1360.0)	Mefloquine <0.001 Carboxymef 0.645	Mefloquine 544.5 (211.1-1301.0) Carboxymef 561.0 (220.9-1513.0)
Nosten (1990)	Thailand, North Western border ()	Clinical trial	Mefloquine (250mg/week) or Mefloquine (125mg/week)	blood samples (before 7th dose, 1,2,3,4,6,8h after 7th dose, 2,3,4,6,8d after 7th dose	HPLC	Compartmental analysis	At the beginning of 3rd trimester of pregnancy; uncomplicated pregnancy; mefloquine as PROFYLAXIS Whole blood mefloquine concentrations	20	0	125mg 25.8 (3.6) 250mg 28.1 (5.0) Total 54.1 (4.6)			125mg 53.6 (4.0) 250mg 55.2 (5.7)			125mg 25.7 (1.4) 250mg 26.3 (0.9)									125mg 390 (86) 250mg 722 (279)	Literature Six health Brazilian volunteers: 1,387 (12u after 21st weekly dose of 250mg)	Sig				Total 6 (3-24)		Literature Comparable with that observed in other studies				Total 0.78 (0.27) ml/min/kg = 0.047 (0.0016) l/h/kg	Literature 0.48 ml/min/kg	Higher oral clearance than reported previously							Total 11.6 (7.9) days = 278 (190) h	Literature 17 (13.8-27.5) days	Shorter than in previously reported; similar to those reported in malaria	AUC (single dose/day) 125mg 2.251 (0.256) 150mg 3.955 (1.214)
[truncated: 36 more columns]

## Sheet: DHA
General								Population														Pharmacokinetic outcome measurements
								# women		age			weight			EGA (weeks)		% 2nd trimester		% 3rd trimester		Total dose (mg/kg)			Cmax (ng/ml)			Cmax / dose (ng/ml/[mg/kg])			Tmax (h)			CL/F (liter/h)			CL/F (liter/h/kg)			V/F (liter)			V/F (liter/kg)			t1/2 (h)			AUC0-last (h*µg/ml)
Author (year)	Country (time period)	Type of study	Drug (dose)	Pharmocokinetic sampling	Drug quantification	Pharmacokinetic analytic methodology	Description	Pregnant	Non-pregnant	Pregnant	Non-pregnant	P value	Pregnant	Non-pregnant	P value	Pregnant	Non-pregnant	Pregnant	Non-pregnant	Pregnant	Non-pregnant	Pregnant	Non-pregnant	P value	Pregnant	Non-pregnant	P value	Pregnant	Non-pregnant	P value	Pregnant	Non-pregnant	P value	Pregnant	Non-pregnant	P value	Pregnant	Non-pregnant	P value	Pregnant	Non-pregnant	P value	Pregnant	Non-pregnant	P value	Pregnant	Non-pregnant	P value	Pregnant
Tarning (2012-2)	Uganda, Mbarara National Referral Hospital (MNRH) antenatal clinic (ANC) (march 2008-sep 2008)	Clinical trial	Artemether / Dihydroartemisinin (AL: 80mg artemether/480mg lumefantrine p.o. b.i.d. for 3 days) + milk tea	2ml vb (0,0.25,0.5,0.75,1,1.25, 1.5,1.75,2,2.5,3,4,6,8,10h) after last dose	LC + MS/MS; RSD<5.4%; LLOQ=1.43ng/ml	Compartimental analysis	Part of study conducted by Piola (2010); EGA>13wks; P.falciparum mixed/monoinfection (microscopy); NO: severe anemia, allergy to AL/quinine; parasitemia>250.000 parasites/µl; severe malaria	21	0	21 (16-35)			55 (49-88)			27 (13-36)						8.73 (5.46-9.80)
McGready (2012)	Thailand, North Western border; Shoklo Malaria Research Unit (SMRU) (april 2008-march 2009)	Subsequentially assigned crossover treatment study	Group 1 (n=10) i.v. artesunate (4mg/kg) on day 0; oral artesunate (4mg/kg q.d.) on day 1-6 Group 2 (n=10) oral artesunate (4mg/kg) on day 0; i.v. artesunate (4mg/kg) on day 1, oral artesunate (4mg/kg q.d.) on day 2-6	2ml vb: Group 1 (day 0): baseline, 5min, 0.25,0.5,1,2,3,4,6h (day 1): baseline, 0.25,0.5,1,1.5,2,3,4,6h (day 2-6): baseline, 1,2,4h Group 2 (day 0): baseline, 0.25,0.5,1,1.5,2,3,4,6h (day 1: baseline, 5min, 0.25,0.5,1,2,3,4,6h (day 2-6): baseline, 1,2,4h	LC + MS/MS; LLOQ=1.2ng/ml for ARS; LLOQ=2.0ng/ml for DHA	Noncompartimental analysis	second and third trimesters; acute uncomplicated falciparum malaria; NO: anaemia (Ht<25%); crossover study in which pregnant women (n=20) are there own control post partum (n=14)	Group 1 n=10 Group 2 n=10 Total n=20	Group 1 n= Group 2 n= Total n=14	Group 1 24 (17-40) Group 2 32 (22-40)	idem		Group 1 48 (40-59) Group 2 50 (40-64) Total 48.0 (40.0-64.0)	Total 46.5 (37.0-52.0)	0.011	Group 1 24.8 (17.1-33.5) Group 2 25.5 (14.0-37.4))	-	Group 1 60% Group 2 50%	-	Group 1 40% Group 2 50%	-	ARS i.v. 4.00 (3.33-4.05) p.o. 3.99 (3.87-4.09) DHA i.v. 2.96 (2.47-3.00) p.o. 2.96 (2.87-3.03)	ARS i.v. 4.00 (3.96-4.05) p.o. 3.99 (3.85-4.33) DHA i.v. 2.96 (2.93-3.00) p.o. 2.96 (2.85-3.21)	ARS i.v. 0.232 p.o. 0.972 DHA i.v. 0.232 p.o. 0.972	ARS i.v. (C0) 15,700 (3,860-28,700) p.o. 212 (30-1240) DHA i.v. (C0) 3,210 (1,570-4,360) p.o. 1,040 (635-2,110)	ARS i.v. (C0) 12,200 (5,490-23,900) p.o. 119 (35-326) DHA i.v. (C0) 2,930 (856-3,980) p.o. 915 (384-2,090)	ARS i.v. 0.975 p.o. 0.055 DHA i.v. 0.272 p.o. 0.133	ARS i.v. (C0 / dose) 3,910 (976-7,110) p.o. 52.9 (7.8-310.0) DHA i.v. 1,110 (535-1,450) p.o. 351 (219-712)	ARS i.v. 3,070 (1,390-5,900) p.o. 30.9 (8.9-80.4) DHA i.v. 984 (292-1,340) p.o. 307 (133-652)	ARS i.v. 0.925 p.o. 0.033 DHA i.v. 0.246 p.o. 0.152	ARS p.o. 1.00 (0.22-1.55) DHA p.o. 1.50 (0.50-3.05)	ARS p.o. 1.00 (0.25-2.00) DHA p.o. 1.50 (0.50-3.00)	ARS p.o. 0.140 DHA p.o. 0.527	ARS i.v. (CL) 196.0 (101.0-410.0) p.o. 877 (545-1,540) DHA i.v. (CL) 60.6 (32.8-107.0) p.o. 75.8 (35.3-128)	ARS i.v. (CL) 213.0 (81.5-467.0) p.o. 1,640 (792-3,940) DHA i.v. (CL) 61.9 (35.3-99.7) p.o. 89.8 (55.1-128)	ARS i.v. 0.730 p.o. 0.002 DHA i.v. 0.925 p.o. 0.039	ARS i.v. (CL) 4.19 (2.29-10.20) p.o. 17.8 (10.3-34.2) DHA i.v. (CL) 1.20 (0.683-2.14) p.o. 1.53 (0.88-2.57)	ARS i.v. (CL) 5.05 (2.20-9.93) p.o. 37.8 (18.4-82.1) DHA i.v. 1.35 (0.905-1.99) p.o. 1.91 (1.38-2.85)	ARS i.v. 0.551 p.o. 0.002 DHA i.v. 0.470 p.o. 0.013	ARS i.v. (V) 35.6 (17.0-208.0) p.o. 503 (102-5,420) DHA i.v. (V) 87.5 (40.5-196.0) p.o. 94 (50-295)	ARS i.v. (V) 53.3 (22.3-94.6) p.o. 643 (173-1,810) DHA i.v. (V) 108 (44.9-225.0) p.o. 137 (57-196)	ARS i.v. 0.594 p.o. 0.087 DHA i.v. 0.300 p.o. 0.033	ARS i.v. (V) 0.76 (0.39-4.15) p.o. 10.2 (2.03-113.0) DHA i.v. (V) 1.76 (0.84-3.92) p.o. 1.91 (1.13-5.91)	ARS i.v. (V) 1.18 (0.46-1.89) p.o. 13.1 (4.67-40.1) DHA i.v. (V) 2.37 (1.15-4.51) p.o. 2.87 (1.45-4.17)	ARS i.v. 0.594 p.o. 0.087 DHA i.v. 0.124 p.o. 0.033	ARS i.v. 0.12 (0.11-0.61) p.o. 0.35 (0.10-4.32) DHA i.v. 1.03 (0.65-1.46) p.o. 0.86 (0.67-1.59)	ARS i.v. 0.13 (0.11-0.42) p.o. 0.24 (0.13-0.62) DHA i.v. 1.15 (0.88-1.57) p.o. 1.02 (0.71-1.30)	ARS i.v. 0.730 p.o. 0.916 DHA i.v. 0.074 p.o. 0.279
Rijken (2011-2)	Thailand, North Western border; Shoklo Malaria Research Unit (SMRU) (june 2008-december 2008)	Clinical trial	DHA-PPQ (6.4mg/kg and DHA and 51.2mg/kg PPQ q.d. for 3 days)	2ml vb (0,0.5,1.5,4,8, before 2nd dose, 24.5,25.5,28,32, before 3rd dose,48.25,48.5,49, 50,51,52,54,56,60,72h and 5,7,21,28,35,42,49,56,63,77,84days)	NO INFORMATION	Noncompartimental analysis	2nd and 3rd trimester, mono or mixed falciparum infection; NO: severe malaria, Ht<25%; Matched to nonpregnant women with falciparum malaria Compartimental analysis of same study described by Tarning 2012-1	24	24	28.1 (8.0)	30.5 (9.0)	0.29	49 (6)	47 (8)	0.06	24.6 (5.9)		54.2% (13)		45.8% (11)		PPQ 28.5 (23.8-37.6) DHA 6.66 (6.12-7.32)	PPQ 26.2 (19.7-42.8) DHA 6.33 (6.00-7.32)	PPQ 0.1863 DHA 0.0135	PPQ 1) 138 (39.3-328) 2) 201 (58.2-455) 3) 309 (138-575) DHA 1) 366 (113-1,020) 2) 595 (73.0-1,160) 3) 553 (201-881)	PPQ 1) 71.6 (10.1-239) 2) 136 (13.6-393) 3) 245 (53.4-798) DHA 1) 432 (91.4-1,240) 2) 472 (82.4-1,140) 3) 538 (141-1,280)	PPQ 1) 0.0269 2) 0.0342 3) 0.1478 DHA 1) 0.0696 2) 0.9753 3) 0.6952							PPQ 51.6 (32.7-111) DHA 106 (49.0-461)	PPQ 47.4 (23.3-466) DHA 81.6 (38.4-236)	PPQ 0.8315 DHA 0.0696	PPQ 1.00 (0.680-2.26) DHA 2.14 (1.14-9.04)	PPQ 1.10 (0.324-11.1) DHA 1.74 (0.799-5.50)	PPQ 0.7984 DHA 0.1171	PPQ 30,400 (15,100-57,900) DHA 170 (60.4-800)	PPQ 39,700 (14,900-80,500) DHA 149 (67.0-457)	PPQ 0.0136 DHA 0.3429	PPQ 602 (407-1,180) DHA 3.31 (1.4-15.7)	PPQ 877 (300-1,840) DHA 3.42 (1.34-9.91)	PPQ 0.0057 DHA 0.7105	PPQ 427 (213-598) DHA 1.07 (0.46-2.5)	PPQ 614 (115-958) DHA 1.40 (0.837-2.07)	PPQ 0.0023 DHA 0.3753	PPQ 28.100 (10.800-40.200)
Morris (2011)	Democratic Republic of Congo (DRC), Kinshasa; Kingasani Maternity Clinic (May 2007-Nov 2008)		Artesunate (200mg p.o.) on day 0, 1725mg SP on day 1	5mL vb (baseline, 0.25,0.5,0.75,1,1.5,2,3,4,6,8h)	LC + MS; LLQ=1ng/mL for AS and DHA,	Pregnant/Non-pregnant First-order absorption, one-compartment model, mixed zero-order, lagged first-order absorption Postpartum none of the structural models assessed provided adequate predictive power	second (22-26wks) and third (32-36wks) trimester; 18-40y; asymptomatic Plasmodium falciparum parasitaemia (200-300,000 p/µL), HIV-, Ht>30% Onderdeel van zelfde studie als Onyamboko (2011)	26	25																																					DHA 0.75h	DHA 0.98h
Onyamboko (2011)	Democratic Republic of Congo (DRC), Kinshasa; Kingasani Maternity Clinic (May 2007-Nov 2008)		Artesunate (200mg p.o.) on day 0, 1725mg SP on day 1	5mL vb (baseline, 0.25,0.5,0.75,1,1.5,2,3,4,6,8h) blood for malaria smears (baseline, 12,24,30,36,42,48h, 7,14,28d)	LC + MS; LLQ=1ng/mL for AS and DHA,	Noncompartimental analysis	second (22-26wks) and third (32-36wks) trimester; 18-40y; asymptomatic Plasmodium falciparum parasitaemia (200-300,000 p/µL), HIV-, Ht>30% Onderdeel van zelfde studie als Morris (2011)	26	25	24.2 (4.4)	24.8 (5.5)	0.79	Total not mentioned; 22-26wks 55.5 (8.3) 32-36wks 63.0 (7.2)	55.2 (10.6)	-	Total not mentioned; 22-26wks 22.4 (0.8) 32-36wks 33.2 (1.4)	-	50% (13)		50% (13)		3.17 (3.08-4.00)	3.86 (3.39-4.17)	0.061	904.6 (363.9-2541.9)	Post-partum (3 mnths) 979.5 (414.5-2246.3) Non-pregnant controls 1284.7 (539.8-3259.4)	Ante vs Post 0.89 Ante vs Non 0.24 Post vs Non 0.090	-	-	-	1.5 (0.25-6.00)	Post-partum (3 mnths) 1.5 (0.50-4.00) Non-pregnant controls 1.52 (0.50-4.03)	Ante vs Post 0.95 Ante vs Non 0.57 Post vs Non 0.34	85.5 (36.2-142.9)	Post-partum (3 mnths) 69.7 (36.5-113.0) Non-pregnant controls 53.1 (23.2-118.8)	Ante vs Post 0.0035 Ante vs Non 0.0018 Post vs Non 0.021	1.39 (0.75-2.46)	Post-partum (3 mnths) 1.26 (0.63-2.32) Non-pregnant controls 1.07 (0.53-1.89)	Ante vs Post 0.033 Ante vs Non 0.0025 Post vs Non 0.011	157.4 (59.9-335.9)	Post-partum (3 mnths) 158.3 (66.0-332.7) Non-pregnant controls 128.2 (38.5-400.1)	Ante vs Post 0.82 Ante vs Non 0.098 Post vs Non 0.071	2.84 (1.25-5.33)	Post-partum (3 mnths) 3.00 (1.55-5.37) Non-pregnant controls 2.45 (0.78-6.56)	Ante vs Post 0.54 Ante vs Non 0.17 Post vs Non 0.083	1.28 (0.83-2.71)	Post-partum (3 mnths) 1.63 (0.92-2.18) Non-pregnant controls 1.41 (0.86-6.55)	Ante vs Post 0.021 Ante vs Non 0.28 Post vs Non 0.27
McGready (2006-1)	Thailand, North Western border; Shoklo Malaria Research Unit (SMRU) (Oct 2000-July 2001)		Artesunate and DHA (4mg/kg artesunate + 20mg/kg atovaquone + 8mg/kg proguanil q.d. for 3 days) with 200ml chocolate milk (8%fat) Literature (Newton 2000): artesunate (2mg/kg p.o.)	2ml vb (before 3rd dose, 0.5,1,2,4,6,8,12,24,48,72,96,120,144,168h after third dose)	LC-MS method; LLOQ=5ng/ml	Noncompartimental analysis & Population one-compartment pharmacokinetic model Newton (2000): compartmental model	Pregnant women with recrudent uncomplicated falciparum or mixed infection after 7-day quinine treatment; 2nd and 3rd trimester, Ht>25%	24	Literature (Newton 2000): 20	20 (16-35)	Literature (Newton 2000): 27 (18-41)		50 (41-60)	Literature (Newton 2000): 53 (41-64)		28.5 (19.2-35.8)		45.8% (11)		54.2% (13)		12 (=3d*4mg/kg)			DHA 251 (42-2,262)	Literature (Newton 2000): 1,052 (95%CI=817-2,853)					DHA 2 (1-4)	Literature (Newton 2000): 0.75 (0.50-1.00)					DHA 4.0 (0.8-20.7)	Literature (Newton 2000) 1.50 (95%CI=0.75-2.24)					DHA 3.4 (0.9-60.7)	Literature (Newton 2000) 1.49 (95%CI=0.68-1.69)		DHA 1.0 (0.6-2.4)	Literature (Newton 2000) 0.65 (95%CI=0.47-0.68)
McGready (2006-2)	Thailand, North Western border; Shoklo Malaria Research Unit (SMRU) (April 2004-Aug 2004)		Artemether and lumefantrine (80mg artemether/480mg lumefantrine) b.i.d. for 3 days) with 250ml chocolate milk (7g fat)	2ml vb (before last dose, .05,1,2,4,6,8,12,24,48,72,96,120,144,168h after last dose)	Lumefantrine/desbutyl-l. SPE, LC with UV-detection LLOQ(lf)=24ng/mL; LLOQ(dbls)=21ng/mL Artemether/DHA LC-MS; LLOQ=0.5ng/mL	Noncompartimental analysis & compartmental analysis	Pregnant women (2nd and 3rd trimester) with uncomplicated falciparum malaria that recrudesced after 7 days of supervised quinine; Ht>25%											5		8
Valea (2014)	Burkina Faso; Nanoro Hospital (Sept 2008-Jan 2009)		Mefloquine + Artesunate (8mg/kg mefloquine + 3.6mg/kg artesunate) q.d. for 3 days (after food)	Mefloquine/carboxymefloquine 2ml vb (before first dose, 4,8,24,28,48,49,50,52,56,60,72h after first dose and 5,7,10,14,21,28,35,42,49,56days after first dose) Artesunate/DHA 2ml vb (before first dose, 0.25,0.5,1,2,3,4,5,6,8,10,12h after first dose)	LC-MS/MS method; LLQ10ng/mL for mefloquine and 200ng/mL for carboxymefloquine	Noncompartimental analysis	2nd and 3rd trimester of pregnancy; uncomplicated P. Falciparum monoinfection (<50000 parasites/µL); non-pregnant women were matched (age +/- 20y)	24	23	23.6 (6.1)	27.0 (8.9)		52.0 (46.0-69.5)	53.0 (45.8-70.8)	0.6495							2.9 (2.1-3.2)	2.8 (2.1-3.3)	0.6495	756 (237-1680)	696 (292-1070)	0.3376	271 (80.7-584)	239 (113-435)	0.2238	2.0 (0.5-4.0)	2.0 (1.0-3.0)	0.2114	111 (50.0-276)	109 (62.8-209)	0.6062	2.1 (1.0-5.0)	2.0 (1.0-4.1)	0.6801	229 (83.2-756)	192 (117-356)	0.6952	4.0 (1.4-13.7)	3.7 (2.2-6.4)	0.7887	1.2 (0.6-2.0)	1.3 (0.9-2.0)	0.8528	1.330 (0.533-2.960)
Tarning (2012-1)	Thailand, North Western border; Shoklo Malaria Research Unit (SMRU) (june 2008-december 2008)	Clinical trial	DHA-PPQ (6.4mg/kg and DHA and 51.2mg/kg PPQ q.d. for 3 days)	2ml vb (0,0.5,1.5,4,8, 24.5,25.5,28,32,48.25,48.5,49, 50,51,52,54,56,60,72h after first dose) and for piperaquine: 5,7,21,28,35,42,49,56,63,77,84days)	LC-MS; LLOQ=1.50 ng/ml for PPQ and 2.0 ng/ml for DHA	Compartimental analysis	Part of study also described by Rijken 2011	24	24																PPQ 291 (194-362) DHA 391 (241-545)	PPQ 216 (139-276) DHA 500 (399-715)	PPQ 0.035 DHA 0.027				PPQ 3.14 (2.84-3.84) DHA 0.965 (0.813-1.30)	PPQ 3.04 (2.36-4.13) DHA 1.24 (0.920-1.41)	PPQ 0.421 DHA 0.093				PPQ 1.28 (0.955-1.59) DHA 2.32 (2.00-4.03)	PPQ 1.32 (0.987-1.85) DHA 1.72 (1.38-2.27)	PPQ 0.599 DHA 0.001				PPQ 529 (464-708) DHA 3.59 (3.04-6.62)	PPQ 829 (655-1,110) DHA 3.03 (2.17-3.48)	PPQ <0.001 DHA 0.008	PPQ 17.5 (16.2-19.4) DHA 1.06 (1.02-1.21)	PPQ 24.0 (22.0-26.1) DHA 1.16 (1.07-1.21)	PPQ <0.001 DHA 0.205	AUC0-92 (h*µg/ml) PPQ 27,400 (21,000-32,400)
Benjamin (2015)	Papua New Guinee, Madang Province, Alixishafen Health Center	Clinical trial	Group 1 DHA-PPQ (7/58 mg/kg) q.d. For 3 days) Group 2 PPQ (1280mg p.o. q.d. for 3 days) + SP (25mg/kg once with first dose of PPQ)	3ml vb (0, 0.5,1,1.5, 2,4,8,12,18,24,32,48h, day 3, 4,7,14,21,28,42)	PPQ: HPLC DHA: LC-MS	Compartimental analysis	EGA >14;a age-matched women	32	33	27 (21-37)	21 (18-30)	0.35	51.6 (5.3)	54.7 (7.2)	0.53	26 (20-31)																		134 (90.8-188)	127 (78.1-144)	0.28				Vc/F: 45.0 (29.7-229) Vp/F: 59.1 (58.5-65.6)	Vc/F: 46.5 (23.4-79.2) Vp/F: 63.8 (57.6-70.3)	0.47 0.23				2.69 (2.58-2.78)	2.76 (2.71-2.87)	0.30
[truncated: 36 more columns]

## Sheet: Piperaquine
General								Population														Pharmacokinetic outcome measurements
								# women		age			weight			EGA (weeks)		% 2nd trimester		% 3rd trimester		Total dose (mg/kg)			Cmax (ng/ml)			Cmax / dose (ng/ml/[mg/kg])			Tmax (h)			CL/F (liter/h)			CL/F (liter/h/kg)			V/F (liter)			V/F (liter/kg)			t1/2 (h)			AUC0-last (h*µg/ml)
Author (year)	Country (time period)	Type of study	Drug (dose)	Pharmocokinetic sampling	Drug quantification	Pharmacokinetic analytic methodology	Description	Pregnant	Non-pregnant	Pregnant	Non-pregnant	P value	Pregnant	Non-pregnant	P value	Pregnant	Non-pregnant	Pregnant	Non-pregnant	Pregnant	Non-pregnant	Pregnant	Non-pregnant	P value	Pregnant	Non-pregnant	P value	Pregnant	Non-pregnant	P value	Pregnant	Non-pregnant	P value	Pregnant	Non-pregnant	P value	Pregnant	Non-pregnant	P value	Pregnant	Non-pregnant	P value	Pregnant	Non-pregnant	P value	Pregnant	Non-pregnant	P value	Pregnant
Rijken (2011-2)	Thailand, North Western border; Shoklo Malaria Research Unit (SMRU) (june 2008-december 2008)	Clinical trial	DHA-PPQ (2.1/17.1 mg/kg q.d. for 3 days)	2ml vb (0,0.5,1.5,4,8, before 2nd dose, 24.5,25.5,38,32, before 3rd dose,48.25,48.5,49, 50,51,52,54,56,60,72h and 5,7,21,28,35,42,49,56,63,77,84days)	NO INFORMATION	Noncompartmental analysis	2nd and 3rd trimester, mono or mixed falciparum infection; NO: severe malaria, Ht<25%; Matched to nonpregnant women with falciparum malaria Compartimental analysis of same study described by Tarning 2012-1	24	24	28.1 (8.0)	30.5 (9.0)	0.29	49 (6)	47 (8)	0.06	24.6 (5.9)		54.2% (13)		45.8% (11)		PPQ 28.5 (23.8-37.6) DHA 6.66 (6.12-7.32)	PPQ 26.2 (19.7-42.8) DHA 6.33 (6.00-7.32)	PPQ 0.1863 DHA 0.0135	PPQ 1) 138 (39.3-328) 2) 201 (58.2-455) 3) 309 (138-575) DHA 1) 366 (113-1,020) 2) 595 (73.0-1,160) 3) 553 (201-881)	PPQ 1) 71.6 (10.1-239) 2) 136 (13.6-393) 3) 245 (53.4-798) DHA 1) 432 (91.4-1,240) 2) 472 (82.4-1,140) 3) 538 (141-1,280)	PPQ 1) 0.0269 2) 0.0342 3) 0.1478 DHA 1) 0.0696 2) 0.9753 3) 0.6952							PPQ 51.6 (32.7-111) DHA 106 (49.0-461)	PPQ 47.4 (23.3-466) DHA 81.6 (38.4-236)	PPQ 0.8315 DHA 0.0696	PPQ 1.00 (0.680-2.26) DHA 2.14 (1.14-9.04)	PPQ 1.10 (0.324-11.1) DHA 1.74 (0.799-5.50)	PPQ 0.7984 DHA 0.1171	PPQ 30,400 (15,100-57,900) DHA 170 (60.4-800)	PPQ 39,700 (14,900-80,500) DHA 149 (67.0-457)	PPQ 0.0136 DHA 0.3429	PPQ 602 (407-1,180) DHA 3.31 (1.4-15.7)	PPQ 877 (300-1,840) DHA 3.42 (1.34-9.91)	PPQ 0.0057 DHA 0.7105	PPQ 427 (213-598) DHA 1.07 (0.46-2.5)	PPQ 614 (115-958) DHA 1.40 (0.837-2.07)	PPQ 0.0023 DHA 0.3753	PPQ 28.100 (10.800-40.200)
Tarning (2012-1)	Thailand, North Western border; Shoklo Malaria Research Unit (SMRU) (june 2008-december 2008)	Clinical trial	DHA-PPQ (2.1/17.1 mg/kg q.d. for 3 days)	2ml vb (0,0.5,1.5,4,8, 24.5,25.5,28,32,48.25,48.5,49, 50,51,52,54,56,60,72h after first dose) and for piperaquine: 5,7,21,28,35,42,49,56,63,77,84days)	LC-MS; LLOQ=1.50 ng/ml for PPQ and 2.0 ng/ml for DHA	Compartmental analysis	Part of study also described by Rijken 2011	24	24	28.1 (8.0)	30.5 (9.0)	0.29	49 (6)	47 (8)	0.06	24.6 (5.9)		54.2% (13)		45.8% (11)					PPQ 291 (194-362) DHA 391 (241-545)	PPQ 216 (139-276) DHA 500 (399-715)	PPQ 0.035 DHA 0.027				PPQ 3.14 (2.84-3.84) DHA 0.965 (0.813-1.30)	PPQ 3.04 (2.36-4.13) DHA 1.24 (0.920-1.41)	PPQ 0.421 DHA 0.093				PPQ 1.28 (0.955-1.59) DHA 2.32 (2.00-4.03)	PPQ 1.32 (0.987-1.85) DHA 1.72 (1.38-2.27)	PPQ 0.599 DHA 0.001				PPQ 529 (464-708) DHA 3.59 (3.04-6.62)	PPQ 829 (655-1,110) DHA 3.03 (2.17-3.48)	PPQ <0.001 DHA 0.008	PPQ 17.5 (16.2-19.4) days DHA 1.06 (1.02-1.21)	PPQ 24.0 (22.0-26.1) DHA 1.16 (1.07-1.21)	PPQ <0.001 DHA 0.205	AUC0-92 (h*µg/ml) PPQ 27,400 (21,000-32,400)
Hoglund (2012)	Sudan, New Halfa Hospital (Aug 2007-Feb 2008)	Clinical trial	DHA-PPQ (2.4/20 mg/kg q.d. for 3 days)	2ml vb (0,1.5,4,8,24,25.5,28,32,48,49,50,51,52,54,56,60,72h after first dose, at days 5,7,14,28,35,42,49,56,63)	LC-MS/MS; LLOQ=1.5 ng/mL	Compartmental analysis (three-compartment disposition model with a transit-absorption model)	uncomplicated falciparum malaria, second or third trimester (15-40w); 18-45y; no chronic illness, Hb>7g/dL Part of study also described by Adam 2012	12	12	26.2 (8.7)	24.5 (5.6)	0.56	61.3 (10.1)	59.9 (1.2)	0.77	32.0 (15.0-40.0)									185 (109-363)	102 (40.6-235)	0.021				3.07 (1.65-4.64)	1.48 (0.887-4.18)	0.018													22.1 (19.1-25.8) days	25.7 (20.9-33.3) days	0.001	AUC0-90 (h*µg/ml) 42.700 (27.100-68.700)
Adam (2012)	Sudan, New Halfa Hospital (Aug 2007-Feb 2008)	Clinical trial	DHA-PPQ (2.4/20 mg/kg q.d. for 3 days)	2ml vb (0,1.5,4,8,24,25.5,28,32,48,49,50,51,52,54,56,60,72h after first dose, at days 5,7,14,28,35,42,49,56,63)	LC-MS/MS; LLOQ=1.5 ng/mL	Noncompartmental analysis	uncomplicated falciparum malaria, second or third trimester (15-40w); 18-45y; no chronic illness, Hb>7g/dL Part of study also described by Hoglund 2012	12	12	26.2 (8.7)	24.5 (5.6)	0.56	61.3 (10.1)	59.9 (1.2)	0.77	32.0 (15.0-40.0)						30.8 (27.7-32.6)	28.9 (27.4-32.0)	0.12	1) 203 (90.9-628) 2) 293 (179-605) 3) 374 (225-807)	1) 133 (44.4-290) 2) 189 (84.9-917) 3) 312 (48.9-976)	1) 0.08 2) 0.11 3) 0.27				1) 4.00 (1.50-4.03) 2) 4.00 (1.50-4.12) 3) 3.00 (2.00-6.00)	1) 1.50 (0.500-8.00) 2) 4.00 (1.50-8.00 3) 3.00 (0-6.00)	1) 0.02 2) 0.53 3) 0.19	36.4 (31.5-84.8)	33.1 (17.9-154)	0.25	0.728 (0.500-1.18)	0.663 (0.264-1.93)	0.25	26,600 (19,900-52,600)	20,500 (12,100-87,600)	0.55	437 (321-731)	466 (222-1,090)	0.96	17.9 (11.1-29.0) days	24.3 (14.6-33.5) days	0.22	32.400 (22.700-56.000)
Benjamin (2015)	Papua New Guinee, Madang Province, Alixishafen Health Center	Clinical trial	Group 1 DHA-PPQ (7/58 mg/kg) q.d. For 3 days) Group 2 PPQ (1280mg p.o. q.d. for 3 days) + SP (25mg/kg once with first dose of PPQ)	3ml vb (0, 0.5,1,1.5, 2,4,8,12,18,24,32,48h, day 3, 4,7,14,21,28,42)	PPQ: HPLC DHA: LC-MS	Compartimental analysis	EGA >14;a age-matched women	32	33	27 (21-37)	21 (18-30)	0.35	51.6 (5.3)	54.7 (7.2)	0.53	26 (20-31)																		73.5 (69.4-78.4)	53.8 (49.7-58.2)	<0.001				Vc/F: 2,296 (2,117-2,720) Vp1/F: 17,604 (16,827-19,415) Vp2/F: 7,200 (6,882-7,941)	Vc/F: 2,601 (2,321-3,208) Vp1/F: 18,639 (16,395-19,674) Vp2/F: 7,623 (6,706-8,047)	0.054 0.049 0.049				382 (374 -388)	488 (478-499)	<0.001
[truncated: 36 more columns]

## Sheet: AP
General								Population														Pharmacokinetic outcome measurements
								# women		age			weight			EGA (weeks)		% 2nd trimester		% 3rd trimester		Total dose (mg/kg)			Cmax (ng/ml)			Cmax / dose (ng/ml/[mg/kg])			Tmax (h)			CL/F (liter/h)			CL/F (liter/h/kg)			V/F (liter)			V/F (liter/kg)			t1/2 (h)			AUC0-last (h*µg/ml)
Author (year)	Country (time period)	Type of study	Drug (dose)	Pharmocokinetic sampling	Drug quantification	Pharmacokinetic analytic methodology	Description	Pregnant	Non-pregnant	Pregnant	Non-pregnant	P value	Pregnant	Non-pregnant	P value	Pregnant	Non-pregnant	Pregnant	Non-pregnant	Pregnant	Non-pregnant	Pregnant	Non-pregnant	P value	Pregnant	Non-pregnant	P value	Pregnant	Non-pregnant	P value	Pregnant	Non-pregnant	P value	Pregnant	Non-pregnant	P value	Pregnant	Non-pregnant	P value	Pregnant	Non-pregnant	P value	Pregnant	Non-pregnant	P value	Pregnant	Non-pregnant	P value	Pregnant
Na-Bangchang (2005)	Thailand, Tak Province, Mae Sot Hospital (ANC) & Zambia, Ndola, Tropical Disease Research Centre (Nov 2000-April 2001)		Atovaquone-proguanil (1000/400mg p.o. q.d. for 3 days)	5ml blood samples (before 3rd dose, 2,3,4,6,8,12,14,48,72,120h after 3rd dose and for atovaquone only also at 192 and 288h after last dose) urine samples collected between following time intervals: 0-8, 8-16, 16-24, 24-48h after last dose		Compartmental analysis (atovaquone and proguanil) & non-compartmental analysis (cycloguanil)	pregnant women in third trimester suffering from an acute mono-infection with falciparum malaria; 18-45y, >40kg/ Hb>8g/dl, HIV-, no chronic medical disease	26												26 (100%)					Uncorrected: Cycloguanil T: 28.9 (0.70.9) Z: 36.4 (0.129) Corrected: Cycloguanil T: 28.4 (19.8-7.5) Z: 37.4 (13-129)						Cycloguanil T: 8 (4-2) Z: 6 (3-8)
McGready (2003-1)	Thailand, North Western border; Shoklo Malaria Research Unit (SMRU) ( )	clinical trial	Artesunate-atovaquone-proguanil (4/20/8 mg/kg p.o. q.d. for 3 days) with 300 ml chocolatemilk (8% fat)	vb (before 3rd dose, 0.5,1,2,4,6,8,12,24,48,72, 96,120,144,168h after 3rd dose)	HPLC with UV-detection; LLOQ:0.01µg/0.25ml for atovaquone, 10ng/ml for proguanil and 5ng/ml for cycloguanil	Non-compartmental &	Recrudescent multi-drug resistant uncomplicated falciparum malaria; treated with 7 day quinine, second and third trimester of pregnancy; Ht>25%, no chronic disease Data from non-pregnant health adults from the same popolation was used for comparison.	24		20 (16-37)			50 (39-64)			28.5 (19.1-35.9)		11 (46%)		13 (54%)					Corrected: Atovaquone 2.07 (1.21) *10^3 Proguanil 363 (112) Cycloguanil 26 (20) Uncorrected: Atovaquone 3.71 (1.39) * 10^3 Proguanil 0.56 (0.12) * 10^3 Cycloguanil 37 (22)	Corrected: Atovaquone 5,580 (2,390) Proguanil 558 (256) Cycloguanil 39 (52) Uncorrected: Atovaquone 13.27 (6.14) * 10^3 Proguanil 0.75 (0.24) * 10^3 Cycloguanil 67 (72)					Atovaquone 5.1 (2.5) Proguanil 4.5 (1.3) Cycloguanil 6.9 (2.6)	Atovaquone 5.5 (4.4) Proguanil 5.2 (1.9) Cycloguanil 6.4 (3.1)					Atovaquone 0.258 (0.115) Proguanil 1.225 (0.353)	Atovaquone 0.093 (0.061) Proguanil 0.764 (0.203)					Atovaquone 10.2 (16.8) Proguanil 17.3 (0.9)	Atovaquone 4.7 (3.3) Proguanil 15.8 (5.5)		Atovaquone 59.2 (28) Proguanil 17.6 (5.8) Cycloguanil 22.6 (17.3)	Atovaquone 38.5 (15.6) Proguanil 14.3 (2.6) Cycloguanil 6.4 (3.1)
"	"	"	"	"	"	individual patient compartmental analysis (one-compartment model with first-order absorption and first-order elimination)	"	"		"			"			"		"		"																	Atovaquone 0.316 (0.159) Proguanil 1.210 (0.461)						Atovaquone 10.8 (5.8) Proguanil 13.4 (6.1)			Atovaquone 33.3 (34.6) Proguanil 8.0 (3.4)
						Population pharmacokinetic compartmental analysis																															Atovaquone 0.313 (0.033) Proguanil 1.109 (0.043)						Atovaquone 13.0 (1.3) Proguanil 22.9 (1.4)			Atovaquone 29.1 Proguanil 14.3
McGready (2003-2)	Thailand, North Western border; Shoklo Malaria Research Unit (SMRU) ( )	case control trial	Proguanil (200mg p.o. once)	10ml blood sample and 5ml spot urine sample six hours after after dose	LLOQ<1ng/ml		1) pregnant women; >35w EGA; studied during pregnancy and at least 2 months postpartum 2) healthy women attending family planning clinics using OCP (data not in this table)	45	45				53.3 (6.2)	48.0 (6.3)								3.75	4.17		6h plasma concentration (ng/ml): Proguanil 258 (115-491) Cycloguanil 25 (5-130) PG/CG-ratio 10.9 (2.3-45.4) 6h urine concentration (ng/ml) Proguanil 68.2 (16.3-181) Cycloguanil 6.1 (1.8-30) PG/CG-ratio 10.9 (2.3-41.8)	6h plasma concentration (ng/ml): Proguanil 276 (95-604) Cycloguanil 42 (4-280) PG-CG-ratio 7.5 (1.5-76.4) 6h urine concentration (ng/ml): Proguanil 29 (4-76) Cycloguanil 3.4 (0.4-35.1) PG/CG-ratio 6.5 (1.7-71.3)	6h plasma concentration (ng/ml): Proguanil 0.63 Cycloguanil <0.001 PC/CG-ratio 0.013 6h urine concentration (ng/ml) Proguanil <0.001 Cycloguanil 0.051 PG-CG-ratio <0.001
Wangboonskul (1993)	Thailand, North Western border ( )	clinical trial	Proguanil (200mg p.o. once)	vb (0,0.5,1,1.5,2,3,4,5,6,8,10,24,32,48h after first dose)	HPLC LLOQ<1ng/ml	Compartmental analysis	Third trimester of pregnancy; 10 pregnant and 4 postpartum (same) women (at least 2 months after delivery), negative malaria blood smears	10	4 postpartum 9 male																Proguanil 223 (55) Cylcoguanil 12.5 (5.4) 4-chlorophen. 4.2 (1.9)	Proguanil Postpartum 234 (103) Male 176 (21) Cylcoguanil Postpartum 28.4 (10.7) Male 39.3 (20.5) 4-chlorophen. Postpartum 10.2 (4.2) Male 10.3 (5.9)	Cycloguanil preg vs postp: p<0.05				Proguanil 5.1 (1.1) Cylcoguanil 6.3 (0.8) 4-chlorophen. 6.4 (0.8)	Proguanil Postpartum 4.8 (1.5) Male 3.3 (0.7) Cycloguanil Postpartum 5.8 (1.7) Male 5.3 (0.8) 4-chlorophen. Postpartum 8.5 (1.9) Male 6.3 (1.4)					Proguanil 14.2 (3.9) ml/min/kg	Proguanil Postpartum 19.2 (2.6) ml/min/kg Male 15.7 (1.6) ml/min/kg								Proguanil 12.3 (2.3)	Proguanil Postpartum 17.1 (2.9) Male 16.1 (2.9)	Sig (both)
[truncated: 36 more columns]
